# Supplementary material for: ﻿Morphology and molecular phylogeny of Monomicrocaryon trimarginalis sp. nov. (Ciliophora, Hypotricha), a new soil ciliate species from South Korea
Source: Zookeys. 2025 Nov 5;1258:174–87. doi: 10.3897/zookeys.1258.168452 (PMC12612846; doi:10.3897/zookeys.1258.168452)
Supplement: XML Treatment for Monomicrocaryon trimarginalis [file zookeys.1258.168452-treatment1.xml]

<!DOCTYPE tp:taxon-treatment
  PUBLIC "-//TaxonX//DTD Taxonomic Treatment Publishing DTD v0 20100105//EN" "tax-treatment-NSO.dtd">
<tp:taxon-treatment xmlns:tp="http://www.plazi.org/taxpub"><tp:treatment-meta><kwd-group><label>Taxon classification</label><kwd>
                <named-content content-type="kingdom">Animalia</named-content>
              </kwd><kwd>
                <named-content content-type="phylum">Ciliophora</named-content>
              </kwd><kwd>
                <named-content content-type="suborder">Hypotricha</named-content>
              </kwd></kwd-group><mixed-citation publication-type="journal"><person-group><name><surname>Chae</surname><given-names>Kyu-Seok</given-names></name><name><surname>Min</surname><given-names>Gi-Sik</given-names></name><name><surname>Park</surname><given-names>Kyung-Min</given-names></name></person-group><article-title>﻿Morphology and molecular phylogeny of <italic><tp:taxon-name><tp:taxon-name-part taxon-name-part-type="genus" reg="Monomicrocaryon">Monomicrocaryon</tp:taxon-name-part> <tp:taxon-name-part taxon-name-part-type="species" reg="trimarginalis">trimarginalis</tp:taxon-name-part></tp:taxon-name></italic> sp. nov. (<tp:taxon-name><tp:taxon-name-part taxon-name-part-type="phylum">Ciliophora</tp:taxon-name-part></tp:taxon-name>, <tp:taxon-name><tp:taxon-name-part taxon-name-part-type="suborder">Hypotricha</tp:taxon-name-part></tp:taxon-name>), a new soil ciliate species from South Korea</article-title><source>Zookeys</source><day>05</day><month>11</month><year>2025</year><volume>1258</volume><fpage>174</fpage><lpage>187</lpage><pub-id pub-id-type="doi">10.3897/zookeys.1258.168452</pub-id></mixed-citation></tp:treatment-meta><tp:nomenclature><label>﻿</label><tp:taxon-name><object-id xmlns:xlink="http://www.w3.org/1999/xlink" content-type="arpha" xlink:type="simple">08E20446-E18D-51DA-86BE-6E34B0BEECDF</object-id>
              <tp:taxon-name-part taxon-name-part-type="genus" reg="Monomicrocaryon">Monomicrocaryon</tp:taxon-name-part>
              <tp:taxon-name-part taxon-name-part-type="species" reg="trimarginalis">trimarginalis</tp:taxon-name-part>
              <object-id xmlns:xlink="http://www.w3.org/1999/xlink" content-type="zoobank" xlink:type="simple">https://zoobank.org/29271F18-00C8-46B5-8891-8AA8C768DFDE</object-id>
            </tp:taxon-name><tp:taxon-status xmlns:xlink="http://www.w3.org/1999/xlink" xlink:type="simple">sp. nov.</tp:taxon-status><xref ref-type="fig" rid="F1">Figs 1A–J</xref><xref ref-type="fig" rid="F2">, 2A–L</xref><xref ref-type="fig" rid="F3">, 3A–I</xref><xref ref-type="table" rid="T1">, Table 1</xref></tp:nomenclature><tp:treatment-sec sec-type="diagnosis" id="SECID0EODAE"><title>Diagnosis.</title><p>Size 70–90 × 20–30 μm in vivo; body ellipsoidal to slightly ovate. Adoral zone occupies 40% of the body length and is composed of 17–24 membranelles. Two macronuclear nodules and one micronuclei between two macronuclear nodules. Cortical granules absent. Three frontal cirri; buccal cirrus; 9–13 right and 10–13 left marginal cirri; four frontoventral cirri; two postoral ventral cirri; five transverse cirri. Seven dorsal kineties; four dorsal kineties; and three dorsomarginal kineties.</p></tp:treatment-sec><tp:treatment-sec sec-type="type locality" id="SECID0ETDAE"><title>Type locality.</title><p>Soil sample from Gwangdeok Mountain, Hwacheon-Gun, South Korea (<named-content xmlns:xlink="http://www.w3.org/1999/xlink" content-type="dwc:verbatimCoordinates" xlink:type="simple"><named-content content-type="geo-json" specific-use="{&#34;type&#34;:&#34;Point&#34;,&#34;coordinates&#34;:[127.432611,38.112472]}" id="NCID0E3DAE" xlink:type="simple">38°06'44.9"N, 127°25'57.4"E</named-content></named-content>) (for details, see Material and methods).</p></tp:treatment-sec><tp:treatment-sec sec-type="type material" id="SECID0EBEAE"><title>Type material.</title><p>Protargol-impregnated slide containing the holotype (Fig. <xref ref-type="fig" rid="F1">1B, C, I, J</xref>) (NIBRPR00001111990) and several paratype specimens (NIBRPR00001111991–NIBRPR00001111993) were deposited at the National Institute of Biological Resources (NIBR), South Korea. The holotype specimen was marked by a black ink circle.</p><fig id="F1" position="float" orientation="portrait"><object-id xmlns:xlink="http://www.w3.org/1999/xlink" content-type="doi" xlink:type="simple">10.3897/zookeys.1258.168452.figure1</object-id><object-id xmlns:xlink="http://www.w3.org/1999/xlink" content-type="arpha" xlink:type="simple">B8E7ED2C-9BDD-5483-BE85-88AE280E2363</object-id><label>Figure 1.</label><caption><p><italic><tp:taxon-name><tp:taxon-name-part taxon-name-part-type="genus" reg="Monomicrocaryon">Monomicrocaryon</tp:taxon-name-part> <tp:taxon-name-part taxon-name-part-type="species" reg="trimarginalis">trimarginalis</tp:taxon-name-part></tp:taxon-name></italic> sp. nov. from life (A, D–H), after protargol impregnation (B, C, I, J). A, Ventral view of a representative individual; B, C. Ventral (B) and dorsal (C) view of the holotype specimen; D, E. Ventral views showing the body shape and contractile vacuole (arrow); F. Dorsal view showing the dorsal bristles; G. Optical section showing the macronuclear nodules (arrows) and micronuclei (arrowheads); H. Ventral view showing the rod-shaped transverse cirri with fringed distal ends; I, J. Ventral (I) and dorsal (J) view of the holotype specimen. AZM, adoral zone of membranelles; BC, buccal cirri; EM, endoral membrane; FC, frontal cirri; LMR, left marginal row; PM, paroral membrane; RMR, right marginal row; TC, transverse cirri; 1–7, dorsal bristle rows. Scale bars: 50 μm (A–C, D, F, I).</p></caption><graphic xmlns:xlink="http://www.w3.org/1999/xlink" xlink:href="zookeys-1258-174_article-168452__-g001.jpg" position="float" orientation="portrait" xlink:type="simple" id="oo_1458311.jpg"><uri content-type="original_file" xlink:type="simple">https://binary.pensoft.net/fig/1458311</uri></graphic></fig></tp:treatment-sec><tp:treatment-sec sec-type="etymology" id="SECID0EDFAE"><title>Etymology.</title><p>Composite of the Latin prefix <italic>tri</italic>- and Latin adjective <italic>marginalis</italic>, referring to three marginal dorsomarginal rows.</p></tp:treatment-sec><tp:treatment-sec sec-type="description" id="SECID0ENFAE"><title>Description.</title><p>Size 70–90 × 20–30 μm in vivo, and 39–54 × 16–25 μm (average 49 × 19 μm) in protargol preparations; length:width ratio about 2.5:1 (Table <xref ref-type="table" rid="T1">1</xref>). Outline slightly ovate or elliptical, with both ends rounded (Figs <xref ref-type="fig" rid="F1">1A–F, I, J</xref>, <xref ref-type="fig" rid="F2">2A, B</xref>). Two globular to ellipsoidal macronuclear nodules, anterior nodule about 8 × 5 μm and posterior nodule about 9 × 5 μm in protargol preparations; one micronuclei, about 3 μm in diameter in protargol preparations, located between macronuclear nodules (Fig. <xref ref-type="fig" rid="F1">1C, G, I</xref>). Contractile vacuole slightly anterior to mid-body near left margin of the cell, approximately 10 μm in diameter when fully extended (Fig. <xref ref-type="fig" rid="F1">1A, D, E</xref>). Cytoplasm colorless, with lipid globules, many irregular crystals and food vacuoles.</p><table-wrap id="T1" position="float" orientation="portrait"><label>Table 1.</label><caption><p>Morphometric data on <italic><tp:taxon-name><tp:taxon-name-part taxon-name-part-type="genus" reg="Monomicrocaryon">Monomicrocaryon</tp:taxon-name-part> <tp:taxon-name-part taxon-name-part-type="species" reg="trimarginalis">trimarginalis</tp:taxon-name-part></tp:taxon-name></italic> sp. nov.</p></caption><table id="TID0EUFAG" rules="all"><tbody><tr><th rowspan="1" colspan="1">Characteristic<sup>a</sup></th><th rowspan="1" colspan="1">HT</th><th rowspan="1" colspan="1">Mean</th><th rowspan="1" colspan="1">M</th><th rowspan="1" colspan="1">SD</th><th rowspan="1" colspan="1">SE</th><th rowspan="1" colspan="1">CV</th><th rowspan="1" colspan="1">Min</th><th rowspan="1" colspan="1">Max</th><th rowspan="1" colspan="1">
                      <italic>n</italic>
                    </th></tr><tr><td rowspan="1" colspan="1">Body length</td><td rowspan="1" colspan="1">52</td><td rowspan="1" colspan="1">49.6</td><td rowspan="1" colspan="1">50.0</td><td rowspan="1" colspan="1">3.6</td><td rowspan="1" colspan="1">0.8</td><td rowspan="1" colspan="1">7.3</td><td rowspan="1" colspan="1">39</td><td rowspan="1" colspan="1">54</td><td rowspan="1" colspan="1">19</td></tr><tr><td rowspan="1" colspan="1">Body width</td><td rowspan="1" colspan="1">25</td><td rowspan="1" colspan="1">19.7</td><td rowspan="1" colspan="1">20.0</td><td rowspan="1" colspan="1">2.6</td><td rowspan="1" colspan="1">0.6</td><td rowspan="1" colspan="1">13.4</td><td rowspan="1" colspan="1">16</td><td rowspan="1" colspan="1">25</td><td rowspan="1" colspan="1">19</td></tr><tr><td rowspan="1" colspan="1">Body length:width, ratio</td><td rowspan="1" colspan="1">2.1</td><td rowspan="1" colspan="1">2.5</td><td rowspan="1" colspan="1">2.5</td><td rowspan="1" colspan="1">0.3</td><td rowspan="1" colspan="1">0.1</td><td rowspan="1" colspan="1">11.0</td><td rowspan="1" colspan="1">2.1</td><td rowspan="1" colspan="1">3.3</td><td rowspan="1" colspan="1">19</td></tr><tr><td rowspan="1" colspan="1">Anterior macronuclear nodule length</td><td rowspan="1" colspan="1">8</td><td rowspan="1" colspan="1">8.6</td><td rowspan="1" colspan="1">8.0</td><td rowspan="1" colspan="1">0.9</td><td rowspan="1" colspan="1">0.2</td><td rowspan="1" colspan="1">10.5</td><td rowspan="1" colspan="1">7</td><td rowspan="1" colspan="1">11</td><td rowspan="1" colspan="1">19</td></tr><tr><td rowspan="1" colspan="1">Anterior macronuclear nodule width</td><td rowspan="1" colspan="1">5</td><td rowspan="1" colspan="1">5.2</td><td rowspan="1" colspan="1">5.0</td><td rowspan="1" colspan="1">0.7</td><td rowspan="1" colspan="1">0.2</td><td rowspan="1" colspan="1">13.3</td><td rowspan="1" colspan="1">4</td><td rowspan="1" colspan="1">7</td><td rowspan="1" colspan="1">19</td></tr><tr><td rowspan="1" colspan="1">Posterior macronuclear nodule length</td><td rowspan="1" colspan="1">8</td><td rowspan="1" colspan="1">8.7</td><td rowspan="1" colspan="1">9.0</td><td rowspan="1" colspan="1">1.1</td><td rowspan="1" colspan="1">0.2</td><td rowspan="1" colspan="1">12.6</td><td rowspan="1" colspan="1">7</td><td rowspan="1" colspan="1">12</td><td rowspan="1" colspan="1">19</td></tr><tr><td rowspan="1" colspan="1">Posterior macronuclear nodule width</td><td rowspan="1" colspan="1">5</td><td rowspan="1" colspan="1">5.2</td><td rowspan="1" colspan="1">5.0</td><td rowspan="1" colspan="1">0.4</td><td rowspan="1" colspan="1">0.1</td><td rowspan="1" colspan="1">8.0</td><td rowspan="1" colspan="1">5</td><td rowspan="1" colspan="1">6</td><td rowspan="1" colspan="1">19</td></tr><tr><td rowspan="1" colspan="1">Macronuclear nodules, number</td><td rowspan="1" colspan="1">2</td><td rowspan="1" colspan="1">2</td><td rowspan="1" colspan="1">2</td><td rowspan="1" colspan="1">0</td><td rowspan="1" colspan="1">0</td><td rowspan="1" colspan="1">0</td><td rowspan="1" colspan="1">2</td><td rowspan="1" colspan="1">2</td><td rowspan="1" colspan="1">19</td></tr><tr><td rowspan="1" colspan="1">Micronucleus length</td><td rowspan="1" colspan="1">2</td><td rowspan="1" colspan="1">2.1</td><td rowspan="1" colspan="1">2.0</td><td rowspan="1" colspan="1">0.3</td><td rowspan="1" colspan="1">0.1</td><td rowspan="1" colspan="1">15.0</td><td rowspan="1" colspan="1">2</td><td rowspan="1" colspan="1">3</td><td rowspan="1" colspan="1">19</td></tr><tr><td rowspan="1" colspan="1">Micronucleus width</td><td rowspan="1" colspan="1">2</td><td rowspan="1" colspan="1">2.1</td><td rowspan="1" colspan="1">2.0</td><td rowspan="1" colspan="1">0.3</td><td rowspan="1" colspan="1">0.1</td><td rowspan="1" colspan="1">15.0</td><td rowspan="1" colspan="1">2</td><td rowspan="1" colspan="1">3</td><td rowspan="1" colspan="1">19</td></tr><tr><td rowspan="1" colspan="1">Micronucleus, number</td><td rowspan="1" colspan="1">1</td><td rowspan="1" colspan="1">1</td><td rowspan="1" colspan="1">1</td><td rowspan="1" colspan="1">0</td><td rowspan="1" colspan="1">0</td><td rowspan="1" colspan="1">0</td><td rowspan="1" colspan="1">1</td><td rowspan="1" colspan="1">1</td><td rowspan="1" colspan="1">19</td></tr><tr><td rowspan="1" colspan="1">Adoral zone length</td><td rowspan="1" colspan="1">21</td><td rowspan="1" colspan="1">19.7</td><td rowspan="1" colspan="1">20.0</td><td rowspan="1" colspan="1">1.3</td><td rowspan="1" colspan="1">0.3</td><td rowspan="1" colspan="1">6.7</td><td rowspan="1" colspan="1">18</td><td rowspan="1" colspan="1">22</td><td rowspan="1" colspan="1">19</td></tr><tr><td rowspan="1" colspan="1">Adoral zone membranelles, number</td><td rowspan="1" colspan="1">20</td><td rowspan="1" colspan="1">20.6</td><td rowspan="1" colspan="1">21.0</td><td rowspan="1" colspan="1">1.7</td><td rowspan="1" colspan="1">0.4</td><td rowspan="1" colspan="1">8.5</td><td rowspan="1" colspan="1">17</td><td rowspan="1" colspan="1">24</td><td rowspan="1" colspan="1">19</td></tr><tr><td rowspan="1" colspan="1">Body length: adoral zone length, ratio in %</td><td rowspan="1" colspan="1">40.4</td><td rowspan="1" colspan="1">39.9</td><td rowspan="1" colspan="1">40.4</td><td rowspan="1" colspan="1">3.3</td><td rowspan="1" colspan="1">0.7</td><td rowspan="1" colspan="1">8.2</td><td rowspan="1" colspan="1">34.0</td><td rowspan="1" colspan="1">46.2</td><td rowspan="1" colspan="1">19</td></tr><tr><td rowspan="1" colspan="1">Frontal cirri, number</td><td rowspan="1" colspan="1">3</td><td rowspan="1" colspan="1">3</td><td rowspan="1" colspan="1">3</td><td rowspan="1" colspan="1">0</td><td rowspan="1" colspan="1">0</td><td rowspan="1" colspan="1">0</td><td rowspan="1" colspan="1">3</td><td rowspan="1" colspan="1">3</td><td rowspan="1" colspan="1">19</td></tr><tr><td rowspan="1" colspan="1">Buccal cirri, number</td><td rowspan="1" colspan="1">1</td><td rowspan="1" colspan="1">1</td><td rowspan="1" colspan="1">1</td><td rowspan="1" colspan="1">0</td><td rowspan="1" colspan="1">0</td><td rowspan="1" colspan="1">0</td><td rowspan="1" colspan="1">1</td><td rowspan="1" colspan="1">1</td><td rowspan="1" colspan="1">19</td></tr><tr><td rowspan="1" colspan="1">Frontoventral cirri, number</td><td rowspan="1" colspan="1">4</td><td rowspan="1" colspan="1">4</td><td rowspan="1" colspan="1">4</td><td rowspan="1" colspan="1">0</td><td rowspan="1" colspan="1">0</td><td rowspan="1" colspan="1">0</td><td rowspan="1" colspan="1">4</td><td rowspan="1" colspan="1">4</td><td rowspan="1" colspan="1">19</td></tr><tr><td rowspan="1" colspan="1">Postoral ventral cirri, number</td><td rowspan="1" colspan="1">3</td><td rowspan="1" colspan="1">3</td><td rowspan="1" colspan="1">3</td><td rowspan="1" colspan="1">0</td><td rowspan="1" colspan="1">0</td><td rowspan="1" colspan="1">0</td><td rowspan="1" colspan="1">3</td><td rowspan="1" colspan="1">3</td><td rowspan="1" colspan="1">19</td></tr><tr><td rowspan="1" colspan="1">Pretransverse ventral cirri, number</td><td rowspan="1" colspan="1">2</td><td rowspan="1" colspan="1">2</td><td rowspan="1" colspan="1">2</td><td rowspan="1" colspan="1">0</td><td rowspan="1" colspan="1">0</td><td rowspan="1" colspan="1">0</td><td rowspan="1" colspan="1">2</td><td rowspan="1" colspan="1">2</td><td rowspan="1" colspan="1">19</td></tr><tr><td rowspan="1" colspan="1">Transverse cirri, number</td><td rowspan="1" colspan="1">5</td><td rowspan="1" colspan="1">5</td><td rowspan="1" colspan="1">5</td><td rowspan="1" colspan="1">0</td><td rowspan="1" colspan="1">0</td><td rowspan="1" colspan="1">0</td><td rowspan="1" colspan="1">5</td><td rowspan="1" colspan="1">5</td><td rowspan="1" colspan="1">19</td></tr><tr><td rowspan="1" colspan="1">Right marginal cirri, number</td><td rowspan="1" colspan="1">11</td><td rowspan="1" colspan="1">10.8</td><td rowspan="1" colspan="1">11.0</td><td rowspan="1" colspan="1">1.0</td><td rowspan="1" colspan="1">0.2</td><td rowspan="1" colspan="1">9.0</td><td rowspan="1" colspan="1">9</td><td rowspan="1" colspan="1">13</td><td rowspan="1" colspan="1">19</td></tr><tr><td rowspan="1" colspan="1">Left marginal cirri, number</td><td rowspan="1" colspan="1">11</td><td rowspan="1" colspan="1">11.2</td><td rowspan="1" colspan="1">11.0</td><td rowspan="1" colspan="1">1.0</td><td rowspan="1" colspan="1">0.2</td><td rowspan="1" colspan="1">9.1</td><td rowspan="1" colspan="1">10</td><td rowspan="1" colspan="1">13</td><td rowspan="1" colspan="1">19</td></tr><tr><td rowspan="1" colspan="1">Dorsal kineties, number</td><td rowspan="1" colspan="1">7</td><td rowspan="1" colspan="1">7.0</td><td rowspan="1" colspan="1">7.0</td><td rowspan="1" colspan="1">0</td><td rowspan="1" colspan="1">0</td><td rowspan="1" colspan="1">0</td><td rowspan="1" colspan="1">7.0</td><td rowspan="1" colspan="1">7.0</td><td rowspan="1" colspan="1">19</td></tr><tr><td rowspan="1" colspan="1">Kinetids in dorsal kinety 1, number</td><td rowspan="1" colspan="1">16</td><td rowspan="1" colspan="1">17.1</td><td rowspan="1" colspan="1">17.0</td><td rowspan="1" colspan="1">1.5</td><td rowspan="1" colspan="1">0.3</td><td rowspan="1" colspan="1">8.6</td><td rowspan="1" colspan="1">15</td><td rowspan="1" colspan="1">20</td><td rowspan="1" colspan="1">19</td></tr><tr><td rowspan="1" colspan="1">Kinetids in dorsal kinety 2, number</td><td rowspan="1" colspan="1">13</td><td rowspan="1" colspan="1">14.4</td><td rowspan="1" colspan="1">14.0</td><td rowspan="1" colspan="1">1.5</td><td rowspan="1" colspan="1">0.3</td><td rowspan="1" colspan="1">10.2</td><td rowspan="1" colspan="1">12</td><td rowspan="1" colspan="1">18</td><td rowspan="1" colspan="1">19</td></tr><tr><td rowspan="1" colspan="1">Kinetids in dorsal kinety 3, number</td><td rowspan="1" colspan="1">13</td><td rowspan="1" colspan="1">10.3</td><td rowspan="1" colspan="1">11.0</td><td rowspan="1" colspan="1">1.4</td><td rowspan="1" colspan="1">0.3</td><td rowspan="1" colspan="1">13.7</td><td rowspan="1" colspan="1">7</td><td rowspan="1" colspan="1">13</td><td rowspan="1" colspan="1">19</td></tr><tr><td rowspan="1" colspan="1">Kinetids in dorsal kinety 4, number</td><td rowspan="1" colspan="1">4</td><td rowspan="1" colspan="1">4.2</td><td rowspan="1" colspan="1">4.0</td><td rowspan="1" colspan="1">0.6</td><td rowspan="1" colspan="1">0.1</td><td rowspan="1" colspan="1">14.5</td><td rowspan="1" colspan="1">3</td><td rowspan="1" colspan="1">5</td><td rowspan="1" colspan="1">19</td></tr><tr><td rowspan="1" colspan="1">Kinetids in dorsal kinety 5, number</td><td rowspan="1" colspan="1">12</td><td rowspan="1" colspan="1">11.2</td><td rowspan="1" colspan="1">11.0</td><td rowspan="1" colspan="1">1.5</td><td rowspan="1" colspan="1">0.3</td><td rowspan="1" colspan="1">13.8</td><td rowspan="1" colspan="1">10</td><td rowspan="1" colspan="1">15</td><td rowspan="1" colspan="1">19</td></tr><tr><td rowspan="1" colspan="1">Kinetids in dorsal kinety 6, number</td><td rowspan="1" colspan="1">6</td><td rowspan="1" colspan="1">5.1</td><td rowspan="1" colspan="1">5.0</td><td rowspan="1" colspan="1">0.8</td><td rowspan="1" colspan="1">0.2</td><td rowspan="1" colspan="1">15.4</td><td rowspan="1" colspan="1">4</td><td rowspan="1" colspan="1">6</td><td rowspan="1" colspan="1">19</td></tr><tr><td rowspan="1" colspan="1">Kinetids in dorsal kinety 7, number</td><td rowspan="1" colspan="1">2</td><td rowspan="1" colspan="1">2.3</td><td rowspan="1" colspan="1">2.0</td><td rowspan="1" colspan="1">0.5</td><td rowspan="1" colspan="1">0.1</td><td rowspan="1" colspan="1">20.6</td><td rowspan="1" colspan="1">2</td><td rowspan="1" colspan="1">3</td><td rowspan="1" colspan="1">19</td></tr></tbody></table><table-wrap-foot><fn><p>a Data based on randomly selected, protargol-stained specimens. All measurement in μm. CV, coefficient of variation in %; HT, holotype specimen; M, medium; Mean, arithmetic mean; Max, maximum; Min, minimum; <italic>n</italic>, number of specimens examined; SD, standard deviation; SE, standard error of the arithmetic mean.</p></fn></table-wrap-foot></table-wrap><p>Adoral zone occupies about 40% of body length and is composed of 17–24 membranelles, with cilia about 13 μm long (Fig. <xref ref-type="fig" rid="F1">1A, B, I</xref>; Table <xref ref-type="table" rid="T1">1</xref>). Paroral and endoral membrane slightly bent and arranged in parallel (Fig. <xref ref-type="fig" rid="F1">1B, I</xref>). All cirri with cilia 8–15 μm long in vivo (Figs <xref ref-type="fig" rid="F1">1A</xref>, <xref ref-type="fig" rid="F2">2C</xref>). Eighteen frontoventral-transverse cirri: three frontal cirri close to the adoral zone of membranelles (Fig. <xref ref-type="fig" rid="F1">1A, B</xref>); buccal cirrus near the anterior end of undulating membranes. Three enlarged frontal cirri near the distal portion of the adoral zone, four frontoventral cirri, buccal cirrus near the anterior end of undulating membranes, and three postoral ventral cirri located in the central body, and two pretransverse cirri (Fig. <xref ref-type="fig" rid="F1">1B, I</xref>; Table <xref ref-type="table" rid="T1">1</xref>). Five rod-shaped transverse cirri, about 25 μm long arranged in a V shape, each with a fringed distal end (Fig. <xref ref-type="fig" rid="F1">1B, H, I</xref>; Table <xref ref-type="table" rid="T1">1</xref>). One left (10–13 cirri) and right (9–13 cirri) marginal row, both marginal rows non-confluent posteriorly (Fig. <xref ref-type="fig" rid="F1">1B, I</xref>; Table <xref ref-type="table" rid="T1">1</xref>). Four dorsal and three dorsomarginal kineties with conspicuously long dorsal cilia 10–15 μm long. Dorsomarginal kinety 5 starts near the anterior end of the cell and extends to 2/3 of the body. Three caudal cirri located at the ends of dorsal kineties 1, 2, and 4 on the posterior end of the cell (Fig. <xref ref-type="fig" rid="F1">1C, J</xref>).</p></tp:treatment-sec><tp:treatment-sec sec-type="Morphogenesis" id="SECID0ECHAG"><title>Morphogenesis.</title><p>Stomatogenesis begins with the development of a dense basal body that forms the oral primordium of the opisthe, which appears anterior to the leftmost transverse cirri (Figs <xref ref-type="fig" rid="F2">2C</xref>, <xref ref-type="fig" rid="F3">3A</xref>). A loosely arranged group of basal bodies develops anterior to the right side of the oral primordium, forming the undulating membrane anlagen of the opisthe (Fig. <xref ref-type="fig" rid="F2">2D, E</xref>).</p><fig id="F2" position="float" orientation="portrait"><object-id xmlns:xlink="http://www.w3.org/1999/xlink" content-type="doi" xlink:type="simple">10.3897/zookeys.1258.168452.figure2</object-id><object-id xmlns:xlink="http://www.w3.org/1999/xlink" content-type="arpha" xlink:type="simple">4A14ED6E-72BE-5DD7-B6CC-5CE7A8773B2C</object-id><label>Figure 2.</label><caption><p><italic><tp:taxon-name><tp:taxon-name-part taxon-name-part-type="genus" reg="Monomicrocaryon">Monomicrocaryon</tp:taxon-name-part> <tp:taxon-name-part taxon-name-part-type="species" reg="trimarginalis">trimarginalis</tp:taxon-name-part></tp:taxon-name></italic> sp. nov. under scanning electron microscope (A, B) and during morphogenesis (C–L) after protargol staining. A, B. Ventral and dorsal view showing the body shape and cirral pattern; C–H. Ventral and dorsal views of early dividers showing the formed the oral primordium, adoral membranelles (arrow), I–VI cirral anlagen and dorsal kineties anlagen (arrowheads); I, J. Ventral and dorsal view of a late divider showing caudal cirri (arrowheads); K, L. Ventral and dorsal view of a late divider showing fragmentation of the third dorsal kinety in each daughter cell (arrowheads). DKA, dorsal kineties anlagen; I–VI, frontoventral-transverse cirral anlagen 1–6; OP, oral primordium; RMA, right marginal anlage. Scale bars: 20 μm (A, B); 50 μm (C–L).</p></caption><graphic xmlns:xlink="http://www.w3.org/1999/xlink" xlink:href="zookeys-1258-174_article-168452__-g002.jpg" position="float" orientation="portrait" xlink:type="simple" id="oo_1458312.jpg"><uri content-type="original_file" xlink:type="simple">https://binary.pensoft.net/fig/1458312</uri></graphic></fig><fig id="F3" position="float" orientation="portrait"><object-id xmlns:xlink="http://www.w3.org/1999/xlink" content-type="doi" xlink:type="simple">10.3897/zookeys.1258.168452.figure3</object-id><object-id xmlns:xlink="http://www.w3.org/1999/xlink" content-type="arpha" xlink:type="simple">EFDEC386-A202-5F38-875D-0C420D6FC1F9</object-id><label>Figure 3.</label><caption><p><italic><tp:taxon-name><tp:taxon-name-part taxon-name-part-type="genus" reg="Monomicrocaryon">Monomicrocaryon</tp:taxon-name-part> <tp:taxon-name-part taxon-name-part-type="species" reg="trimarginalis">trimarginalis</tp:taxon-name-part></tp:taxon-name></italic> sp. nov. during morphogenesis after protargol staining (A–I). A–D. Ventral and dorsal views of early dividers showing the formed the oral primordium, I–VI cirral anlagen, and dorsal kineties anlagen (arrowheads); F, G. Ventral and dorsal view of a late divider showing dorsomarginal kineties anlagen (arrowheads); H, I. Ventral and dorsal view of a late divider showing fragmentation of the third dorsal kinety in each daughter cell (arrowheads). I–VI, frontoventral-transverse cirral anlagen 1–6; OP, oral primordium. Scale bars: 10 μm (A–I).</p></caption><graphic xmlns:xlink="http://www.w3.org/1999/xlink" xlink:href="zookeys-1258-174_article-168452__-g003.jpg" position="float" orientation="portrait" xlink:type="simple" id="oo_1458313.jpg"><uri content-type="original_file" xlink:type="simple">https://binary.pensoft.net/fig/1458313</uri></graphic></fig><p>In the opisthe, the scattered basal bodies at the anterior end of the oral primordium develop into frontoventral-transverse cirral anlagen (FVT anlagen) I, II and III of the opisthe (Fig. <xref ref-type="fig" rid="F2">2D</xref>). We were unable to determine whether FVT anlagen VI is formed from FVT anlagen VI of the proter or from IV/2. FVT anlagen V and VI originate from cirri V/4 and V/3, respectively (Fig. <xref ref-type="fig" rid="F2">2D</xref>). In the proter, FVT-anlagen II and III are newly formed from cirri II/2 and III/2, respectively (Figs <xref ref-type="fig" rid="F2">2E, G</xref>, <xref ref-type="fig" rid="F3">3B, C</xref>). FVT-anlagen IV develops from cirrus IV/3 (Fig. <xref ref-type="fig" rid="F2">2E, G</xref>). FVT anlagen V and VI originate from FVT anlagen V and VI of the opisthe (Figs <xref ref-type="fig" rid="F2">2G</xref>, <xref ref-type="fig" rid="F3">3C</xref>). Six frontoventral-transverse cirral anlagen are formed in both proter and opisthe (Fig. <xref ref-type="fig" rid="F3">3C</xref>). These cirral anlagen then broaden, break apart and migrate to their final positions as distinct cirri (Figs <xref ref-type="fig" rid="F2">2G, I, K</xref>, <xref ref-type="fig" rid="F3">3F, H</xref>). Cirri IV/2, VI/3 and VI/4 are not involved in the development of FVT cirri and are reabsorbed in later stages of division (Fig. <xref ref-type="fig" rid="F2">2I, K</xref>). The FVT anlagen I–VI form the pattern 1:3:3:3:3:4:4 in this order. (Figs <xref ref-type="fig" rid="F2">2I, K</xref>, <xref ref-type="fig" rid="F3">3F, H</xref>).</p><p>Right marginal anlagen develop within the right parental marginal row (Fig. <xref ref-type="fig" rid="F2">2G</xref>). Formation of left marginal anlagen by the basal body could not be observed. We confirmed that the development of the right marginal anlagen develops before the left marginal anlagen.</p><p>The dorsal ciliature is formed by two groups of primordia. The dorsal kineties anlagen develop intrakinetally within parental kineties 1–3 below the mid-body (Fig. <xref ref-type="fig" rid="F2">2F</xref>). Subsequently, these primordia proliferate, elongate, and divide to move into the proter and opisthe respectively (Figs <xref ref-type="fig" rid="F2">2H</xref>, <xref ref-type="fig" rid="F3">3D</xref>). In late dividers, the rightmost of the three ridges bends at the posterior end, giving rise to the formation of new dorsal kineties 3 and 4 (Figs <xref ref-type="fig" rid="F2">2J, L</xref>, <xref ref-type="fig" rid="F3">3I</xref>). Three caudal cirri are generated at the posterior end of each of the new dorsal kineties 1, 2 and 4 (Figs <xref ref-type="fig" rid="F2">2J, L</xref>, <xref ref-type="fig" rid="F3">3I</xref>).</p></tp:treatment-sec><tp:treatment-sec sec-type="Phylogenetic analyses" id="SECID0E5LAG"><title>Phylogenetic analyses.</title><p>The SSU rRNA gene sequence of <italic><tp:taxon-name><tp:taxon-name-part taxon-name-part-type="genus" reg="Monomicrocaryon">Monomicrocaryon</tp:taxon-name-part> <tp:taxon-name-part taxon-name-part-type="species" reg="trimarginalis">trimarginalis</tp:taxon-name-part></tp:taxon-name></italic> sp. nov. (<ext-link xmlns:xlink="http://www.w3.org/1999/xlink" xlink:href="PX139273" ext-link-type="gen" xlink:type="simple">PX139273</ext-link>) has a length of 2909 bp and GC content of 46.5%. It differs from that of <italic><tp:taxon-name><tp:taxon-name-part taxon-name-part-type="genus" reg="Monomicrocaryon">M.</tp:taxon-name-part> <tp:taxon-name-part taxon-name-part-type="species" reg="euglenivorum">euglenivorum</tp:taxon-name-part> <tp:taxon-name-part taxon-name-part-type="subspecies" reg="fimbricirratum">fimbricirratum</tp:taxon-name-part></tp:taxon-name></italic> (<ext-link xmlns:xlink="http://www.w3.org/1999/xlink" xlink:href="OP339741" ext-link-type="gen" xlink:type="simple">OP339741</ext-link>) in seven nucleotides, which corresponds to about 0.004 pairwise distance (Table <xref ref-type="table" rid="T2">2</xref>). The pairwise distances and number of nucleotide differences between the available <italic><tp:taxon-name><tp:taxon-name-part taxon-name-part-type="genus" reg="Monomicrocaryon">Monomicrocaryon</tp:taxon-name-part></tp:taxon-name></italic> species range from 0.004 to 0.012 and 7 to 20, respectively (Table <xref ref-type="table" rid="T2">2</xref>). In the phylogenetic analysis, <italic><tp:taxon-name><tp:taxon-name-part taxon-name-part-type="genus" reg="Monomicrocaryon">M.</tp:taxon-name-part> <tp:taxon-name-part taxon-name-part-type="species" reg="trimarginalis">trimarginalis</tp:taxon-name-part></tp:taxon-name></italic> sp. nov. nests within a highly supported clade (99% <abbrev xmlns:xlink="http://www.w3.org/1999/xlink" xlink:title="Maximum likelihood" id="ABBRID0ECOAG" xlink:type="simple">ML</abbrev> / 1.0 <abbrev xmlns:xlink="http://www.w3.org/1999/xlink" xlink:title="Bayesian inference" id="ABBRID0EGOAG" xlink:type="simple">BI</abbrev>) that also contains <italic><tp:taxon-name><tp:taxon-name-part taxon-name-part-type="genus" reg="Monomicrocaryon">M.</tp:taxon-name-part> <tp:taxon-name-part taxon-name-part-type="species" reg="euglenivorum">euglenivorum</tp:taxon-name-part> <tp:taxon-name-part taxon-name-part-type="subspecies" reg="euglenivorum">euglenivorum</tp:taxon-name-part></tp:taxon-name></italic>, and the species <italic><tp:taxon-name><tp:taxon-name-part taxon-name-part-type="genus" reg="Monomicrocaryon">M.</tp:taxon-name-part> <tp:taxon-name-part taxon-name-part-type="species" reg="euglenivorum">euglenivorum</tp:taxon-name-part> <tp:taxon-name-part taxon-name-part-type="subspecies" reg="euglenivorum">euglenivorum</tp:taxon-name-part></tp:taxon-name></italic>, and <italic><tp:taxon-name><tp:taxon-name-part taxon-name-part-type="genus" reg="Monomicrocaryon">M.</tp:taxon-name-part> <tp:taxon-name-part taxon-name-part-type="species" reg="trimarginalis">trimarginalis</tp:taxon-name-part></tp:taxon-name></italic> sp. nov., clusters with <italic><tp:taxon-name><tp:taxon-name-part taxon-name-part-type="genus" reg="Quadristicha">Quadristicha</tp:taxon-name-part> <tp:taxon-name-part taxon-name-part-type="species" reg="setigera">setigera</tp:taxon-name-part></tp:taxon-name></italic> with low support (64% <abbrev xmlns:xlink="http://www.w3.org/1999/xlink" xlink:title="Maximum likelihood" id="ABBRID0E5PAG" xlink:type="simple">ML</abbrev>/ 0.6 <abbrev xmlns:xlink="http://www.w3.org/1999/xlink" xlink:title="Bayesian inference" id="ABBRID0ECQAG" xlink:type="simple">BI</abbrev>) (Fig. <xref ref-type="fig" rid="F4">4</xref>).</p><table-wrap id="T2" position="float" orientation="portrait"><label>Table 2.</label><caption><p>Number of nucleotide differences (top right) and pairwise distances (bottom left) between SSU rRNA gene sequences of <italic><tp:taxon-name><tp:taxon-name-part taxon-name-part-type="genus" reg="Monomicrocaryon">Monomicrocaryon</tp:taxon-name-part> <tp:taxon-name-part taxon-name-part-type="species" reg="trimarginalis">trimarginalis</tp:taxon-name-part></tp:taxon-name></italic> sp. nov. and closely related species.</p></caption><table id="TID0EUQBG" rules="all"><tbody><tr><th rowspan="1" colspan="1"/><th rowspan="1" colspan="1">1</th><th rowspan="1" colspan="1">2</th><th rowspan="1" colspan="1">3</th><th rowspan="1" colspan="1">4</th><th rowspan="1" colspan="1">5</th><th rowspan="1" colspan="1">6</th><th rowspan="1" colspan="1">7</th><th rowspan="1" colspan="1">8</th><th rowspan="1" colspan="1">9</th><th rowspan="1" colspan="1">10</th><th rowspan="1" colspan="1">11</th><th rowspan="1" colspan="1">12</th></tr><tr><td rowspan="1" colspan="1">1. <italic><tp:taxon-name><tp:taxon-name-part taxon-name-part-type="genus" reg="Monomicrocaryon">Monomicrocaryon</tp:taxon-name-part> <tp:taxon-name-part taxon-name-part-type="species" reg="trimarginalis">trimarginalis</tp:taxon-name-part></tp:taxon-name></italic> sp. nov.</td><td rowspan="1" colspan="1">–</td><td rowspan="1" colspan="1">3</td><td rowspan="1" colspan="1">6</td><td rowspan="1" colspan="1">7</td><td rowspan="1" colspan="1">12</td><td rowspan="1" colspan="1">20</td><td rowspan="1" colspan="1">20</td><td rowspan="1" colspan="1">25</td><td rowspan="1" colspan="1">28</td><td rowspan="1" colspan="1">33</td><td rowspan="1" colspan="1">36</td><td rowspan="1" colspan="1">37</td></tr><tr><td rowspan="1" colspan="1">2. <italic><tp:taxon-name><tp:taxon-name-part taxon-name-part-type="genus" reg="Quadristicha">Quadristicha</tp:taxon-name-part> <tp:taxon-name-part taxon-name-part-type="species" reg="setigera">setigera</tp:taxon-name-part></tp:taxon-name></italic><ext-link xmlns:xlink="http://www.w3.org/1999/xlink" xlink:href="MG603606" ext-link-type="gen" xlink:type="simple">MG603606</ext-link></td><td rowspan="1" colspan="1">0.002</td><td rowspan="1" colspan="1">–</td><td rowspan="1" colspan="1">8</td><td rowspan="1" colspan="1">8</td><td rowspan="1" colspan="1">13</td><td rowspan="1" colspan="1">20</td><td rowspan="1" colspan="1">19</td><td rowspan="1" colspan="1">26</td><td rowspan="1" colspan="1">30</td><td rowspan="1" colspan="1">36</td><td rowspan="1" colspan="1">37</td><td rowspan="1" colspan="1">41</td></tr><tr><td rowspan="1" colspan="1">3. <italic><tp:taxon-name><tp:taxon-name-part taxon-name-part-type="genus" reg="Oxytricha">Oxytricha</tp:taxon-name-part> <tp:taxon-name-part taxon-name-part-type="species" reg="multilineata">multilineata</tp:taxon-name-part></tp:taxon-name></italic><ext-link xmlns:xlink="http://www.w3.org/1999/xlink" xlink:href="OK299176" ext-link-type="gen" xlink:type="simple">OK299176</ext-link></td><td rowspan="1" colspan="1">0.004</td><td rowspan="1" colspan="1">0.005</td><td rowspan="1" colspan="1">–</td><td rowspan="1" colspan="1">11</td><td rowspan="1" colspan="1">12</td><td rowspan="1" colspan="1">20</td><td rowspan="1" colspan="1">20</td><td rowspan="1" colspan="1">25</td><td rowspan="1" colspan="1">27</td><td rowspan="1" colspan="1">35</td><td rowspan="1" colspan="1">36</td><td rowspan="1" colspan="1">37</td></tr><tr><td rowspan="1" colspan="1">4. <italic><tp:taxon-name><tp:taxon-name-part taxon-name-part-type="genus" reg="Monomicrocaryon">Monomicrocaryon</tp:taxon-name-part> <tp:taxon-name-part taxon-name-part-type="species" reg="euglenivorum">euglenivorum</tp:taxon-name-part> <tp:taxon-name-part taxon-name-part-type="subspecies" reg="fimbricirratum">fimbricirratum</tp:taxon-name-part></tp:taxon-name></italic><ext-link xmlns:xlink="http://www.w3.org/1999/xlink" xlink:href="OP339741" ext-link-type="gen" xlink:type="simple">OP339741</ext-link></td><td rowspan="1" colspan="1">0.004</td><td rowspan="1" colspan="1">0.005</td><td rowspan="1" colspan="1">0.007</td><td rowspan="1" colspan="1">–</td><td rowspan="1" colspan="1">17</td><td rowspan="1" colspan="1">22</td><td rowspan="1" colspan="1">23</td><td rowspan="1" colspan="1">27</td><td rowspan="1" colspan="1">30</td><td rowspan="1" colspan="1">36</td><td rowspan="1" colspan="1">38</td><td rowspan="1" colspan="1">42</td></tr><tr><td rowspan="1" colspan="1">5. <italic><tp:taxon-name><tp:taxon-name-part taxon-name-part-type="genus" reg="Monomicrocaryon">Monomicrocaryon</tp:taxon-name-part> <tp:taxon-name-part taxon-name-part-type="species" reg="euglenivorum">euglenivorum</tp:taxon-name-part> <tp:taxon-name-part taxon-name-part-type="subspecies" reg="euglenivorum">euglenivorum</tp:taxon-name-part></tp:taxon-name></italic><ext-link xmlns:xlink="http://www.w3.org/1999/xlink" xlink:href="MK039735" ext-link-type="gen" xlink:type="simple">MK039735</ext-link></td><td rowspan="1" colspan="1">0.007</td><td rowspan="1" colspan="1">0.008</td><td rowspan="1" colspan="1">0.007</td><td rowspan="1" colspan="1">0.010</td><td rowspan="1" colspan="1">–</td><td rowspan="1" colspan="1">26</td><td rowspan="1" colspan="1">24</td><td rowspan="1" colspan="1">29</td><td rowspan="1" colspan="1">30</td><td rowspan="1" colspan="1">39</td><td rowspan="1" colspan="1">41</td><td rowspan="1" colspan="1">35</td></tr><tr><td rowspan="1" colspan="1">6. <italic><tp:taxon-name><tp:taxon-name-part taxon-name-part-type="genus" reg="Oxytricha">Oxytricha</tp:taxon-name-part> <tp:taxon-name-part taxon-name-part-type="species" reg="lithofera">lithofera</tp:taxon-name-part></tp:taxon-name></italic><ext-link xmlns:xlink="http://www.w3.org/1999/xlink" xlink:href="MT364897" ext-link-type="gen" xlink:type="simple">MT364897</ext-link></td><td rowspan="1" colspan="1">0.012</td><td rowspan="1" colspan="1">0.012</td><td rowspan="1" colspan="1">0.012</td><td rowspan="1" colspan="1">0.013</td><td rowspan="1" colspan="1">0.016</td><td rowspan="1" colspan="1">–</td><td rowspan="1" colspan="1">30</td><td rowspan="1" colspan="1">33</td><td rowspan="1" colspan="1">33</td><td rowspan="1" colspan="1">42</td><td rowspan="1" colspan="1">42</td><td rowspan="1" colspan="1">48</td></tr><tr><td rowspan="1" colspan="1">7. <italic><tp:taxon-name><tp:taxon-name-part taxon-name-part-type="genus" reg="Monomicrocaryon">Monomicrocaryon</tp:taxon-name-part> <tp:taxon-name-part taxon-name-part-type="species" reg="elegans">elegans</tp:taxon-name-part></tp:taxon-name></italic><ext-link xmlns:xlink="http://www.w3.org/1999/xlink" xlink:href="AM41276" ext-link-type="gen" xlink:type="simple">AM41276</ext-link></td><td rowspan="1" colspan="1">0.012</td><td rowspan="1" colspan="1">0.012</td><td rowspan="1" colspan="1">0.012</td><td rowspan="1" colspan="1">0.014</td><td rowspan="1" colspan="1">0.015</td><td rowspan="1" colspan="1">0.018</td><td rowspan="1" colspan="1">–</td><td rowspan="1" colspan="1">35</td><td rowspan="1" colspan="1">39</td><td rowspan="1" colspan="1">41</td><td rowspan="1" colspan="1">46</td><td rowspan="1" colspan="1">41</td></tr><tr><td rowspan="1" colspan="1">8. <italic><tp:taxon-name><tp:taxon-name-part taxon-name-part-type="genus" reg="Heterourosomoida">Heterourosomoida</tp:taxon-name-part> <tp:taxon-name-part taxon-name-part-type="species" reg="lanceolata">lanceolata</tp:taxon-name-part></tp:taxon-name></italic><ext-link xmlns:xlink="http://www.w3.org/1999/xlink" xlink:href="AM412773" ext-link-type="gen" xlink:type="simple">AM412773</ext-link></td><td rowspan="1" colspan="1">0.015</td><td rowspan="1" colspan="1">0.016</td><td rowspan="1" colspan="1">0.015</td><td rowspan="1" colspan="1">0.016</td><td rowspan="1" colspan="1">0.018</td><td rowspan="1" colspan="1">0.020</td><td rowspan="1" colspan="1">0.021</td><td rowspan="1" colspan="1">–</td><td rowspan="1" colspan="1">5</td><td rowspan="1" colspan="1">12</td><td rowspan="1" colspan="1">17</td><td rowspan="1" colspan="1">54</td></tr><tr><td rowspan="1" colspan="1">9. <italic><tp:taxon-name><tp:taxon-name-part taxon-name-part-type="genus" reg="Heterogastrostyla">Heterogastrostyla</tp:taxon-name-part> <tp:taxon-name-part taxon-name-part-type="species" reg="salina">salina</tp:taxon-name-part></tp:taxon-name></italic><ext-link xmlns:xlink="http://www.w3.org/1999/xlink" xlink:href="MT739409" ext-link-type="gen" xlink:type="simple">MT739409</ext-link></td><td rowspan="1" colspan="1">0.017</td><td rowspan="1" colspan="1">0.018</td><td rowspan="1" colspan="1">0.016</td><td rowspan="1" colspan="1">0.018</td><td rowspan="1" colspan="1">0.018</td><td rowspan="1" colspan="1">0.020</td><td rowspan="1" colspan="1">0.024</td><td rowspan="1" colspan="1">0.003</td><td rowspan="1" colspan="1">–</td><td rowspan="1" colspan="1">17</td><td rowspan="1" colspan="1">18</td><td rowspan="1" colspan="1">56</td></tr><tr><td rowspan="1" colspan="1">10. <italic><tp:taxon-name><tp:taxon-name-part taxon-name-part-type="genus" reg="Kleinstyla">Kleinstyla</tp:taxon-name-part> <tp:taxon-name-part taxon-name-part-type="species" reg="dorsicirrata">dorsicirrata</tp:taxon-name-part></tp:taxon-name></italic><ext-link xmlns:xlink="http://www.w3.org/1999/xlink" xlink:href="KC411832" ext-link-type="gen" xlink:type="simple">KC411832</ext-link></td><td rowspan="1" colspan="1">0.020</td><td rowspan="1" colspan="1">0.022</td><td rowspan="1" colspan="1">0.021</td><td rowspan="1" colspan="1">0.022</td><td rowspan="1" colspan="1">0.024</td><td rowspan="1" colspan="1">0.026</td><td rowspan="1" colspan="1">0.025</td><td rowspan="1" colspan="1">0.007</td><td rowspan="1" colspan="1">0.010</td><td rowspan="1" colspan="1">–</td><td rowspan="1" colspan="1">24</td><td rowspan="1" colspan="1">62</td></tr><tr><td rowspan="1" colspan="1">11. <italic><tp:taxon-name><tp:taxon-name-part taxon-name-part-type="genus" reg="Heterourosomoida">Heterourosomoida</tp:taxon-name-part> <tp:taxon-name-part taxon-name-part-type="species" reg="sinica">sinica</tp:taxon-name-part></tp:taxon-name></italic><ext-link xmlns:xlink="http://www.w3.org/1999/xlink" xlink:href="MN524588" ext-link-type="gen" xlink:type="simple">MN524588</ext-link></td><td rowspan="1" colspan="1">0.022</td><td rowspan="1" colspan="1">0.023</td><td rowspan="1" colspan="1">0.022</td><td rowspan="1" colspan="1">0.023</td><td rowspan="1" colspan="1">0.025</td><td rowspan="1" colspan="1">0.026</td><td rowspan="1" colspan="1">0.028</td><td rowspan="1" colspan="1">0.010</td><td rowspan="1" colspan="1">0.011</td><td rowspan="1" colspan="1">0.015</td><td rowspan="1" colspan="1">–</td><td rowspan="1" colspan="1">65</td></tr><tr><td rowspan="1" colspan="1">12. <italic><tp:taxon-name><tp:taxon-name-part taxon-name-part-type="genus" reg="Pseudouroleptus">Pseudouroleptus</tp:taxon-name-part> <tp:taxon-name-part taxon-name-part-type="species" reg="caudatus">caudatus</tp:taxon-name-part></tp:taxon-name></italic><ext-link xmlns:xlink="http://www.w3.org/1999/xlink" xlink:href="DQ910904" ext-link-type="gen" xlink:type="simple">DQ910904</ext-link></td><td rowspan="1" colspan="1">0.023</td><td rowspan="1" colspan="1">0.025</td><td rowspan="1" colspan="1">0.023</td><td rowspan="1" colspan="1">0.026</td><td rowspan="1" colspan="1">0.021</td><td rowspan="1" colspan="1">0.029</td><td rowspan="1" colspan="1">0.025</td><td rowspan="1" colspan="1">0.033</td><td rowspan="1" colspan="1">0.034</td><td rowspan="1" colspan="1">0.038</td><td rowspan="1" colspan="1">0.040</td><td rowspan="1" colspan="1">–</td></tr></tbody></table></table-wrap><fig id="F4" position="float" orientation="portrait"><object-id xmlns:xlink="http://www.w3.org/1999/xlink" content-type="doi" xlink:type="simple">10.3897/zookeys.1258.168452.figure4</object-id><object-id xmlns:xlink="http://www.w3.org/1999/xlink" content-type="arpha" xlink:type="simple">6402787C-D218-5DF0-9D31-9A365F431422</object-id><label>Figure 4.</label><caption><p>Maximum-likelihood (<abbrev xmlns:xlink="http://www.w3.org/1999/xlink" xlink:title="Maximum likelihood" id="ABBRID0EWHBG" xlink:type="simple">ML</abbrev>) phylogenetic tree based on 18S rRNA gene sequences, showing the position of <italic><tp:taxon-name><tp:taxon-name-part taxon-name-part-type="genus" reg="Monomicrocaryon">Monomicrocaryon</tp:taxon-name-part> <tp:taxon-name-part taxon-name-part-type="species" reg="trimarginalis">trimarginalis</tp:taxon-name-part></tp:taxon-name></italic> sp. nov. The new sequence is shown in bold and indicated by an arrow. The numbers at nodes indicate the <abbrev xmlns:xlink="http://www.w3.org/1999/xlink" xlink:title="Maximum likelihood" id="ABBRID0EFIBG" xlink:type="simple">ML</abbrev> bootstrap values and Bayesian-inference (<abbrev xmlns:xlink="http://www.w3.org/1999/xlink" xlink:title="Bayesian inference" id="ABBRID0EJIBG" xlink:type="simple">BI</abbrev>) posterior probability. The estimated <abbrev xmlns:xlink="http://www.w3.org/1999/xlink" xlink:title="Bayesian inference" id="ABBRID0ENIBG" xlink:type="simple">BI</abbrev> tree did not recover nodes designated with a dash (-). The scale bar corresponds to two substitutions per 100 nucleotide positions.</p></caption><graphic xmlns:xlink="http://www.w3.org/1999/xlink" xlink:href="zookeys-1258-174_article-168452__-g004.jpg" position="float" orientation="portrait" xlink:type="simple" id="oo_1458314.jpg"><uri content-type="original_file" xlink:type="simple">https://binary.pensoft.net/fig/1458314</uri></graphic></fig></tp:treatment-sec></tp:taxon-treatment>
